# Supplementary material for: The Reverse Distance Effect in Ordinal Processing of Repeated Item Sequences
Source: Behav Sci (Basel). 2026 Apr 13;16(4):582. doi: 10.3390/bs16040582 (PMC13112960; doi:10.3390/bs16040582)
Supplement: Supplementary file 1 [file behavsci-16-00582-s001.zip]

Archive with 1 entries (1 files):
- behavsci-4107085-supplementary.pdf
